# Supplementary material for: Analysis of isobaric quantitative proteomic data using TMT-Integrator and FragPipe computational platform
Source: Nat Commun. 2026 Mar 2;17:4010. doi: 10.1038/s41467-026-70118-7 (PMC13136390; doi:10.1038/s41467-026-70118-7)
Supplement: Supplementary file 4 — Supplementary Data 2 [file 41467_2026_70118_MOESM4_ESM.xlsx]

## Sheet: FDP estimation
ccRCC proteome dataset: Protein level FDP estimation
Tool	Target count	Entrapment count	FDP lower bound	FDP upper bound
FragPipe/TMT-Intergator	12015	97	0.008	0.016
MaxQuant	10726	56	0.0052	0.0104
ccRCC proteome dataset: Peptide level FDP estimation
Tool	Target count	Entrapment count	FDP lower bound	FDP upper bound
FragPipe/TMT-Intergator	249873	341	0.0014	0.0027
MaxQuant	191947	221	0.0012	0.0023
spike-in dataset: Protein level FDP estimation
Tool	Target count	Entrapment count	FDP lower bound	FDP upper bound
FragPipe/TMT-Intergator	2389	16	0.0067	0.0133
MaxQuant	2214	17	0.0076	0.0152
Proteome Discoverer	2300	8	0.0035	0.0069
spike-in dataset: Peptide level FDP estimation
Tool	Target count	Entrapment count	FDP lower bound	FDP upper bound
FragPipe/TMT-Intergator	25362	17	0.0007	0.0013
MaxQuant	21501	35	0.0016	0.0033
Proteome Discoverer	21085	8	0.0004	0.0008
