# Supplementary material for: Analysis of isobaric quantitative proteomic data using TMT-Integrator and FragPipe computational platform
Source: Nat Commun. 2026 Mar 2;17:4010. doi: 10.1038/s41467-026-70118-7 (PMC13136390; doi:10.1038/s41467-026-70118-7)
Supplement: Supplementary file 8 — Source Data [file 41467_2026_70118_MOESM8_ESM.xlsx]

## Sheet: Figure 3
https://doi.org/10.5281/zenodo.14983579
ccRCC_proteome.zip

## Sheet: Figure 4
https://doi.org/10.5281/zenodo.14983579
PXD005486.zip

## Sheet: Figure 5
https://doi.org/10.5281/zenodo.14983579
ccRCC_phospho.zip

## Sheet: Figure 6
https://doi.org/10.5281/zenodo.14983579
PXD058918.zip
PXD054559.zip

## Sheet: Figure S2
https://doi.org/10.5281/zenodo.14983579
ccRCC_proteome.zip

## Sheet: Figure S3
https://doi.org/10.5281/zenodo.14983579
PXD005486.zip
ccRCC_proteome.zip

## Sheet: Figure S4
https://doi.org/10.5281/zenodo.14983579
ccRCC_phospho.zip

## Sheet: Figure S5
https://doi.org/10.5281/zenodo.14983579
PXD058918.zip
PXD054559.zip

## Sheet: Entrapment database search
https://doi.org/10.5281/zenodo.14983579
FDR_evaluation.zip
